# Supplementary material for: Loss of calpain3b in Zebrafish, a Model of Limb-Girdle Muscular Dystrophy, Increases Susceptibility to Muscle Defects Due to Elevated Muscle Activity
Source: Genes (Basel). 2023 Feb 15;14(2):492. doi: 10.3390/genes14020492 (PMC9957097; doi:10.3390/genes14020492)
Supplement: Supplementary file 1 [file genes-14-00492-s001.zip]

Archive with 1 entries (1 files):
- genes-2125436-supplementary.xlsx
