# Supplementary material for: Loss of calpain3b in Zebrafish, a Model of Limb-Girdle Muscular Dystrophy, Increases Susceptibility to Muscle Defects Due to Elevated Muscle Activity
Source: Genes (Basel). 2023 Feb 15;14(2):492. doi: 10.3390/genes14020492 (PMC9957097; doi:10.3390/genes14020492)
Supplement: Supplementary file 1 [file genes-14-00492-s001.zip › genes-2125436-supplementary.xlsx]

## Sheet: Sheet1
Table S1. Oligonucleotides and primers used in the study.
Name	Sequence
capn3b_GT-del_for	CCAATTGCTCCCTCTTTTCA
capn3b_GT-del_rev	GCACGAAAGCATCAAAGACA
capn3b_sgR_ex4-1-sense	GTAATACGACTCACTATAGGAATGATGTCATCCTGAAGGTTTTAGAGCTAGAAATAGC
capn3b_sgR_ex4-2-sense	GTAATACGACTCACTATAGGTTCAGGGTCAGGCAAGCTAGTTTTAGAGCTAGAAATAGC
capn3b_sgR_ex4-3-sense	GTAATACGACTCACTATAGGATGACATCATTCAGGGTCGTTTTAGAGCTAGAAATAGC
capn3b_sgR_ex6-1_sense	GTAATACGACTCACTATAGGCTATGGAGGACTTCACTGGGTTTTAGAGCTAGAAATAGC
capn3b_sgR_ex6-2_sense	GTAATACGACTCACTATAGGTTGTACAACATCATGAGGAGTTTTAGAGCTAGAAATAGC
capn3b_sgR_ex6-3_sense	GTAATACGACTCACTATAGGTGAGGAAGGCTCTGAAGAGGTTTTAGAGCTAGAAATAGC
capn3b_prom-sgRNA-1	GTAATACGACTCACTATAGGAATGGAGAAAAGTTGGGTGTTTTAGAGCTAGAAATAGC
capn3b_prom-sgRNA-2	GTAATACGACTCACTATAGGTGGGTGTAAGTGTGCAGGCGTTTTAGAGCTAGAAATAGC
capn3b_prom-sgRNA-3	GTAATACGACTCACTATAGGTGTTTCTGCCGGTCTAATGGGTTTTAGAGCTAGAAATAGC
capn3b_intron-sgRNA-1	GTAATACGACTCACTATAGGTGAGTGACCATGCGTGAGGGTTTTAGAGCTAGAAATAGC
capn3b_intron-sgRNA-2	GTAATACGACTCACTATAGGCGTGAGGTGGCAGTGTGCATGTTTTAGAGCTAGAAATAGC
capn3b_intron-sgRNA-3	GTAATACGACTCACTATAGGAGCTGCTCCATTTCAGAAGGTTTTAGAGCTAGAAATAGC
capn3b_rnaless_assay_for	TGTGCACAAGAGTTTTACTTTTACA
capn3b_rnaless_assay_rev	TCTTGTGGTGAAGATGCACA
dmd-sgR-1_sense	GTAATACGACTCACTATAGGCAGAAGTGGATGGCAGAGGGTTTTAGAGCTAGAAATAGC
dmd-sgR-2_sense	GTAATACGACTCACTATAGGCCAGCTCTGGGAGACGCAGGTTTTAGAGCTAGAAATAGC
dmd-sgR-3_sense	GTAATACGACTCACTATAGGTGGGACTGGCCTTGAAGAGTTTTAGAGCTAGAAATAGC
dmd-sgR-4_sense	GTAATACGACTCACTATAGGTCTGAACGGCATCAATGAGGGTTTTAGAGCTAGAAATAGC
dmd-sgR-5_sense	GTAATACGACTCACTATAGGTGGGACTGGCCTTGAAGAGTTTTAGAGCTAGAAATAGC
dmd-sgR-6_sense	GTAATACGACTCACTATAGGTTGATGAGCTCAATGCGCAGGTTTTAGAGCTAGAAATAGC
dmd-del_for	ATAAATGCATGCTGCAAGTGCTTTC
dmd-del_rev	CAGCTCCTCCACTGCTTTATGAAG
Rev_sgRNA_scaffold	ggatccGCACCGACTCGGTGCCACTTTTTCAAGTTGATAACGGACTAGCCTTATTTTAACTTGCTATTTCTAGCTCTAAAAC
capn3b_ISH_for	ATGGCAGAAGAACAGAAGTTTTCAG
T7_capn3b_ISH_rev	GTAATACGACTCACTATAGGGTCTCCTCTTCCTCAAATGGCTTG
capn3b_cDNA-del_assay_for	GGCTGTTAAAGATGCCAGGA
capn3b_cDNA-del_assay_rev	CACATCCAGAACTCCCCTTG
capn3b_fullCDNA_for	ATGGCAGAAGAACAGAAGTT
capn3b_fullCDNA_rev	TTAGGCGTACATTGTCAGTT
capn3b_RLtest_for	CTACAGCCTGGAGAGCAAGG
capn3b_RLtest_rev	GATCGAAGGTGGATGGAATG
dmd_cdna_for	ACTGCAGGATCACATGACCA
dmd_cdna_rev	CATGCCCACACTTCCTCTAAA
